# Supplementary material for: Leader evaluation and team cohesiveness in the process of team development: A matter of gender?
Source: PLoS One. 2017 Oct 23;12(10):e0186045. doi: 10.1371/journal.pone.0186045 (PMC5653182; doi:10.1371/journal.pone.0186045)
Supplement: S1 Dataset — Spreadsheet 3 contains the dictionary of the data. (XLS) [file pone.0186045.s001.xls]

## Sheet: OtherEvaluation
ParticipantNumber	TeamNumber	GenderM	GenderL	O_Management1	O_Moderation1	O_Empathy1	O_Motivation1	FutureL1	OOE1	NameL	NamesM	Gender M	Gender L	O_Attendance2	O_Management2	O_Moderation2	O_Empathy2	O_Motivation2	Future L2	OOE2
1	1	2	1	8	8	9	8	1	99	MSB	BDLCD	2	1	10	8	7	9	7	1	9
2	1	1	1	8	9	9	8	1	99		LCM	1	1	10	9	9	8	9	1	9
3	1	1	1	9	8	10	8	1	99		SCV	1	1	10	10	10	9	8	1	9
4	1	2	1	8	9	9	7	1	99		SCM	2	1	10	9	9	9	8	1	9
5	1	1	1	10	10	10	9	1	99		VAPF	1	1	10	9	9	9	9	1	9
6	1	2	1	8	8	7	7	1	99		XDLFH	2	1	10	8	8	8	8	1	8
7	2	2	2	8	9	9	7	1	99	CJRL	ACM	2	2	9	8	9	9	6	1	9
8	2	2	2	8	7	9	7	1	99		DAG	2	2	8	7	7	8	7	1	8
9	2	2	2	9	10	10	8	1	99		DCM	2	2	10	9	10	10	9	1	9
10	2	2	2	10	8	9	10	1	99		JDL	2	2	10	9	10	9	10	2	9
11	2	2	2	10	9	9	10	1	99		RBC	2	2	10	8	10	10	10	1	9
12	3	1	1	2	1	3	0	0	99	AMG	AAL	1	1	9	7	6	7	4	2	6
13	3	1	1	5	4	5	5	0	99		CACH	1	1	10	8	8	7	7	1	8
14	3	2	1	9	9	9	9	1	99		DAAH	2	1	10	7	8	8	6	1	7
15	3	2	1	2	3	0	1	0	99		MAC	2	1	10	9	9	9	9	2	9
16	3	1	1	5	3	4	2	0	99		NLRS	1	1	10	7	6	8	7	1	7
17	3	2	1	5	6	7	4	0	99		RBM	2	1	9	7	6	7	6	2	6
18	4	2	2	9	9	10	7	1	99	JAM	ACM	2	2	10	10	10	9	9	1	10
19	4	2	2	7	7	7	6	0	99		AGV	2	2	9	8	8	8	6	1	8
20	4	1	2	6	7	9	6	1	99		DLR	1	2	10	7	7	6	5	1	7
21	4	1	2	7	6	7	6	1	99		MBL	1	2	10	7	8	7	8	1	9
22	4	1	2	6	8	8	6	0	99		SCM	1	2	10	8	9	9	8	1	9
23	5	2	2	9	9	8	8	1	99	JBJ	AFP	2	2	10	8	10	8	9	1	8
24	5	1	2	8	10	9	7	1	99		CHC	1	2	10	9	8	7	7	1	7
25	5	1	2	10	9	10	9	1	99		MTGD	1	2	7	6	8	7	6	1	7
26	5	2	2	10	10	9	9	1	99		SFS	2	2	10	7	9	9	9	1	6
27	5	1	2	8	8	9	7	1	99		SFG	1	2	7	8	8	8	6	1	8
28	6	2	2	9	8	8	7	1	99	DMC	AHS	2	2	10	8	9	8	7	1	9
29	6	1	2	9	9	7	8	1	99		AGR	1	2	10	9	9	8	9	1	9
30	6	1	2	9	9	9	7	1	99		ADF	1	2	10	8	9	9	9	1	8
31	6	2	2	8	9	10	8	1	99		DFM	2	2	10	9	9	9	8	1	9
32	6	2	2	9	9	9	8	1	99		RG	2	2	9	9	9	9	9	1	9
33	6	2	2	8	9	9	7	1	99		VGS	2	2	10	8	9	10	10	1	10
34	7	2	1	9	9	9	9	1	99	LGP	AFG	2	1	10	8	8	10	7	1	8
35	7	1	1	9	9	10	9	1	99		AGA	1	1	10	9	9	9	8	1	9
36	7	2	1	9	8	10	8	1	99		IGG	2	1	99	99	99	99	99	99	99
37	7	2	1	9	10	10	8	1	99		JEF	2	1	99	99	99	99	99	99	99
38	7	2	1	7	9	10	9	1	99		MRR	2	1	99	99	99	99	99	99	99
39	7	1	1	9	10	10	8	1	99		SFN	1	1	8	8	9	10	8	1	9
40	8	2	2	7	8	9	8	1	99	GAV	ELS	2	2	10	10	10	9	9	1	10
41	8	2	2	7	9	8	8	1	99		IML	2	2	9	7	9	9	8	1	9
42	8	1	2	6	8	7	7	1	99		MMA	1	2	10	9	9	9	10	1	9
43	8	1	2	4	6	7	5	1	99		MMB	1	2	9	9	9	9	9	1	9
44	8	2	2	7	6	8	8	1	99		RPB	2	2	99	99	99	99	99	99	99
45	9	2	1	7	9	10	9	1	99	MAJA	AMF	2	1	9	8	7	8	7	1	8
46	9	2	1	8	10	8	9	1	99		DMB	2	1	10	8	8	8	7	1	9
47	9	2	1	9	9	9	8	1	99		HLB	2	1	8	7	8	8	7	1	8
48	9	2	1	5	7	8	7	1	99		JFMR	2	1	8	5	6	6	3	2	6
49	9	1	1	8	9	10	7	1	99		LMG	1	1	10	10	10	9	9	1	10
50	10	2	2	9	8	9	8	1	99	JVF	GIKS	2	2	99	99	99	99	99	99	99
51	10	2	2	9	8	9	7	1	99		HOMB	2	2	10	10	10	10	9	1	9
52	10	2	2	8	8	6	9	1	99		MAFS	2	2	9	9	7	8	9	1	9
53	10	2	2	9	9	10	10	1	99		PPM	2	2	10	8	10	9	10	1	9
54	10	2	2	8	6	6	7	1	99		RMM	2	2	9	8	10	9	7	1	8
55	10	2	2	9	9	9	10	1	99		RK	2	2	10	9	10	10	10	1	10
56	11	1	2	9	9	9	8	1	99	JFC	ADSE	1	2	10	10	10	10	10	1	10
57	11	2	2	9	7	10	7	1	99		DSS	2	2	10	10	10	10	10	1	10
58	11	2	2	10	10	10	10	1	99		DVV	2	2	10	10	9	10	10	1	10
59	11	2	2	9	10	10	8	1	99		JSM	2	2	10	10	9	10	10	1	9
60	11	1	2	9	10	10	10	1	99		MFD	1	2	10	10	10	10	10	1	10
61	11	1	2	9	9	9	10	1	99		YRT	1	2	9	10	8	9	10	1	9
62	12	1	2	6	8	7	6	0	99	HGO	ARC	1	2	10	6	8	8	10	2	7
63	12	1	2	8	9	9	9	1	99		AGC	1	2	10	9	9	9	9	1	9
64	12	2	2	8	10	8	10	1	99		JVV	2	2	99	99	99	99	99	99	99
65	12	2	2	7	7	10	7	1	99		OGM	2	2	10	8	8	9	6	1	7
66	12	1	2	10	10	10	10	0	99		VGD	1	2	10	10	10	10	10	1	10
67	13	1	2	7	9	7	6	1	99	CZF	ACR	1	2	8	6	5	6	6	1	6
68	13	2	2	4	6	7	6	0	99		ASG	2	2	9	6	6	4	2	2	5
69	13	2	2	6	7	7	6	1	99		JRP	2	2	5	2	2	4	3	2	3
70	13	1	2	8	5	4	1	0	99		SFP	1	2	8	6	4	5	3	2	5
71	13	2	2	7	7	9	7	1	99		XSM	2	2	99	99	99	99	99	99	99
72	14	2	2	9	10	10	8	1	99	JRR	APG	2	2	99	99	99	99	99	99	99
73	14	1	2	7	8	8	7	1	99		JPA	1	2	5	6	8	7	7	1	7
74	14	1	2	9	10	9	9	1	99		JIDB	1	2	99	99	99	99	99	99	99
75	14	2	2	8	8	8	7	1	99		TSA	2	2	9	9	9	10	9	1	10
76	15	1	2	5	5	7	7	0	99	IMP	ANR	1	2	10	9	10	9	8	1	9
77	15	2	2	8	9	8	9	1	99		CMP	2	2	10	10	9	10	10	1	10
78	15	1	2	2	5	3	2	0	99		ERD	1	2	9	7	8	9	7	2	7
79	15	1	2	5	7	6	6	0	99		IRR	1	2	9	8	10	9	5	1	9
80	16	2	1	9	7	8	7	1	99	NEH	ETC	2	1	99	99	99	99	99	99	99
81	16	2	1	9	8	8	7	1	99		ICP	2	1	9	8	7	5	7	1	8
82	16	2	1	10	9	9	7	1	99		MMDSC	2	1	99	99	99	99	99	99	99
83	16	1	1	10	8	9	8	1	99		RNB	1	1	99	99	99	99	99	99	99
84	16	1	1	10	10	10	8	1	99		SPM	1	1	10	9	8	6	8	1	9
85	17	2	2	6	7	7	6	0	7	VT	AGR	2	2	99	99	99	99	99	99	99
86	17	2	2	6	8	10	8	1	9		DAM	2	2	10	5	8	9	6	1	7
87	17	2	2	7	8	5	8	1	8		GSS	2	2	10	10	10	10	10	1	10
88	17	2	2	9	9	8	9	1	9		JSM	2	2	10	10	10	10	10	1	10
89	17	2	2	10	10	10	9	1	9		JFM	2	2	10	9	9	9	9	1	9
90	17	2	2	10	9	9	10	1	9		OBM	2	2	10	10	10	10	10	1	10
91	18	1	1	10	10	10	10	1	10	MRB	GVS	1	1	10	10	10	10	10	1	10
92	18	2	1	9	7	8	6	1	8		GRN	2	1	10	10	9	10	8	1	9
93	18	2	1	10	10	10	10	1	10		JSM	2	1	10	10	10	10	10	1	10
94	18	2	1	10	8	8	7	1	9		JFGC	2	1	10	10	10	10	10	1	10
95	18	2	1	10	10	10	10	1	10		JCV	2	1	10	10	10	10	10	1	10
96	18	1	1	10	10	10	10	1	10		MDCSR	1	1	9	9	9	8	8	2	7
97	18	1	1	10	10	10	10	1	10		MLA	1	1	10	10	10	10	10	1	10
98	19	2	2	9	7	7	7	1	8	APB	AGA	2	2	10	8	7	8	6	1	8
99	19	1	2	9	7	10	6	1	9		AGG	1	2	10	6	7	8	5	2	7
100	19	1	2	8	8	7	7	1	8		NMG	1	2	8	8	8	7	7	1	7
101	19	2	2	8	6	7	4	1	7		RFMO	2	2	9	9	8	7	9	1	10
102	20	1	2	8	9	7	7	1	8	ARS	CLC	1	2	10	9	8	8	8	1	8
103	20	2	2	9	10	10	10	1	10		JAB	2	2	10	9	10	10	10	1	10
104	20	1	2	10	9	10	9	1	9		LCF	1	2	9	8	10	10	7	1	8
105	20	2	2	9	10	10	7	1	9		MRC	2	2	10	8	8	9	8	1	9
106	20	1	2	9	9	8	7	1	8		MGC	1	2	9	10	9	7	7	1	9
107	21	2	1	9	9	9	9	1	9	SRG	CSR	2	1	10	10	9	8	8	1	9
108	21	2	1	10	10	10	10	1	10		JME	2	1	10	10	10	10	9	1	10
109	21	2	1	9	9	9	9	1	9		JVM	2	1	10	9	10	10	9	1	9
110	21	1	1	9	9	9	9	1	9		MFP	1	1	10	9	9	9	9	1	9
111	22	2	1	10	10	10	10	1	10	NMM	FARM	2	1	10	10	10	10	10	1	10
112	22	1	1	10	10	10	10	1	10		GS	1	1	10	10	10	10	10	1	10
113	22	1	1	10	10	10	10	0	10		MMG	1	1	10	10	10	10	10	1	10
114	22	1	1	10	10	10	8	1	8		OMV	1	1	10	9	8	10	8	1	9
115	22	2	1	10	10	10	10	1	10		XRG	2	1	10	10	10	10	10	1	10
116	23	1	1	10	10	10	7	1	8	MFG	AAM	1	1	99	99	99	99	99	99	99
117	23	2	1	8	8	7	7	1	8		CPB	2	2	99	99	99	99	99	99	99
118	23	1	1	9	8	10	8	1	9		CGA	1	1	10	9	9	8	9	1	9
119	23	2	1	10	9	9	9	1	9		CM	2	1	10	10	9	9	9	1	9
120	23	1	1	9	9	8	8	1	9		MHT	1	1	9	9	8	8	7	1	9
121	24	2	2	8	8	9	8	1	9	AMG	DGF	2	2	10	10	10	10	10	1	10
122	24	2	2	8	8	9	7	1	9		FAA	2	2	99	99	99	99	99	99	99
123	24	2	2	8	8	10	7	1	9		JADL	2	2	10	10	10	10	10	1	10
124	24	2	2	10	9	9	9	1	10		LJT	2	2	99	99	99	99	99	99	99
125	24	2	2	9	8	8	8	1	7		SRG	2	2	10	10	9	9	9	1	10
126	25	2	2	8	8	8	7	1	7	ARS	AGT	2	2	10	9	8	9	8	1	9
127	25	2	2	7	8	7	6	1	8		ADC	2	2	8	7	8	6	8	1	9
128	25	1	2	7	6	6	6	0	8		JRLM	1	2	8	6	9	9	3	2	6
129	25	2	2	8	6	7	6	1	7		JMF	2	2	9	9	7	5	5	2	7
130	25	1	2	8	6	7	6	0	7		LFAV	1	2	10	9	9	10	9	1	9
131	25	2	2	8	9	8	7	1	8		PIA	2	2	10	8	8	9	8	1	9
132	26	1	2	9	10	9	10	1	9	VJB	AD	1	2	10	8	8	9	10	1	9
133	26	2	2	8	10	9	9	1	9		DCD	2	2	10	10	10	10	10	1	10
134	26	2	2	9	10	9	10	1	10		JCM	2	2	10	10	10	10	10	1	10
135	26	1	2	9	8	9	7	1	9		NBG	1	2	9	10	9	10	9	1	10
136	26	1	2	9	6	7	5	1	8		TVS	1	2	10	7	9	9	9	1	9
137	27	1	1	9	9	9	8	1	9	LVE	AMP	1	1	10	9	9	9	8	1	9
138	27	1	1	9	9	9	9	1	9		ANR	1	1	7	8	9	8	7	1	8
139	27	2	1	7	9	9	8	1	10		DJ	2	1	10	9	7	9	9	1	9
140	27	2	1	9	8	9	8	1	9		EMDP	2	1	8	8	9	10	9	1	9
141	27	2	1	9	10	10	9	1	9		GFG	2	1	99	99	99	99	99	99	99
142	27	1	1	5	7	9	7	1	7		MSO	1	1	10	6	6	5	6	1	6
143	27	2	1	9	9	9	9	1	9		SOC	2	1	99	99	99	99	99	99	99
144	28	1	1	10	10	10	10	1	10	CPP	GAM	1	1	10	9	9	9	9	1	9
145	28	1	1	9	9	9	10	1	10		LZC	1	1	99	99	99	99	99	99	99
146	28	1	1	8	9	9	10	1	9		MRE	1	1	8	6	5	4	7	2	6
147	28	2	1	8	8	8	8	1	8		MGM	2	1	10	6	6	6	6	2	6
148	28	1	1	8	9	9	9	1	9		SCR	1	1	10	9	10	9	9	1	9
149	28	2	1	9	9	9	8	1	9		SSM	2	1	9	7	8	8	6	1	8
150	29	1	2	9	9	8	7	1	7	JCB	ACC	1	2	10	10	9	10	10	1	9
151	29	2	2	7	8	9	7	1	8		AMN	2	2	10	9	9	10	10	1	9
152	29	2	2	10	8	9	8	1	9		GBC	2	2	8	9	10	10	8	1	10
153	29	2	2	10	10	10	10	1	10		IIM	2	2	10	9	10	10	10	1	10
154	29	2	2	8	9	8	6	1	7		LMT	2	2	9	8	9	8	9	1	9
155	30	2	2	8	8	10	9	1	8	JGD	ASB	2	2	10	9	10	9	9	1	9
156	30	1	2	10	9	10	10	1	10		AMS	1	2	10	9	8	10	8	1	10
157	30	1	2	10	10	10	10	1	10		MMFD	1	2	10	9	9	9	9	1	9
158	30	2	2	10	10	10	10	1	10		MMM	2	2	10	10	10	10	10	1	10
159	30	1	2	9	10	10	10	1	10		RHR	2	2	10	9	8	10	9	1	10
160	31	1	1	10	10	10	10	1	10	RNVDP	AGC	1	1	10	9	10	10	10	1	10
161	31	2	1	10	10	10	10	1	10		FGG	2	1	10	10	10	10	10	1	10
162	31	2	1	10	9	10	8	1	10		MRA	2	1	10	8	9	10	9	1	10
163	31	1	1	10	10	10	10	1	10		MDCSR	1	1	10	10	10	10	10	1	10
164	31	2	1	9	9	8	7	1	9		MALG	2	1	10	10	10	10	10	1	10
165	31	2	1	10	10	10	10	1	10		MPB	2	1	10	9	10	10	10	1	10
166	32	2	1	9	9	10	9	1	9	LSC	ABM	2	1	9	8	9	9	9	1	9
167	32	1	1	7	5	5	4	0	6		CACH	1	1	8	8	9	10	10	1	9
168	32	2	1	6	7	7	7	1	7		DDD	2	1	7	9	9	9	9	1	9
169	32	1	1	10	10	10	10	1	10		FOO	1	1	10	10	10	10	10	1	10
170	32	2	1	8	9	9	8	1	9		JLA	2	1	9	8	8	10	9	1	8
171	33	2	2	8	8	8	8	1	8	PSL	CP	2	2	9	9	9	10	9	1	9
172	33	1	2	8	8	8	8	1	8		EGDH	1	2	10	8	8	8	8	1	8
173	33	1	2	7	7	7	7	1	8		JGL	1	2	10	9	7	8	8	1	8
174	33	2	2	8	8	8	8	1	8		MMR	2	2	10	9	9	8	10	1	10
175	33	2	2	8	7	7	7	1	8		PAS	2	2	8	8	8	8	8	1	8
176	33	2	2	9	8	7	7	1	8		VPL	2	2	8	9	9	8	8	1	8
177	34	2	2	8	7	9	10	1	9	IBG	AGS	2	2	9	10	9	8	9	1	9
178	34	1	2	6	8	9	7	1	8		ACR	1	2	8	8	6	8	7	1	8
179	34	1	2	10	10	10	10	1	10		CVC	1	2	10	8	9	8	9	1	10
180	34	2	2	10	10	10	10	1	10		JLC	2	2	9	9	9	10	9	1	9
181	34	2	2	10	10	9	9	1	10		JPC	2	2	99	99	99	99	99	99	99
182	34	1	2	10	10	6	6	1	9		LAM	1	2	10	10	9	10	10	1	10
183	34	2	2	9	10	10	9	1	10		PRG	2	2	10	10	10	10	10	1	10
184	35	2	2	9	9	9	9	1	9	DAP	AEA	2	2	10	9	10	10	10	1	10
185	35	1	2	10	10	10	9	1	9		CTA	1	2	9	10	8	8	8	1	10
186	35	2	2	7	10	10	9	1	8		EIF	2	2	10	9	9	9	9	1	10
187	35	1	2	8	8	8	8	1	8		JPA	1	2	10	9	9	10	9	1	9
188	35	2	2	10	9	9	9	1	9		LJP	2	2	10	9	10	9	8	1	10
189	35	2	2	10	9	10	10	1	10		MRB	2	2	10	10	10	10	9	1	10
190	36	2	2	10	9	9	10	1	9	RYS	ADM	2	2	10	9	9	10	10	1	9
191	36	2	2	10	10	10	10	1	9		JPC	2	2	9	10	9	10	10	1	9
192	36	1	2	10	9	9	10	1	9		LGF	1	2	9	10	9	10	10	1	9
193	36	1	2	10	9	9	10	1	9		SRS	1	2	9	10	10	10	10	1	9
194	37	1	2	10	10	10	10	1	9	RBS	ARS	1	2	10	10	10	10	10	1	10
195	37	2	2	9	9	10	9	1	9		AGR	2	2	9	8	6	9	8	1	8
196	37	2	2	6	8	7	6	1	8		ESC	2	2	10	9	10	10	10	1	10
197	37	2	2	9	9	10	10	1	9		FVDO	2	2	10	9	10	10	10	1	10
198	37	2	2	6	6	7	6	0	7		FJRF	2	2	10	8	8	8	7	1	8
199	37	2	2	7	7	7	6	0	7		LMRB	2	2	10	9	8	8	8	1	8
200	37	2	2	10	10	10	10	1	10		RGV	2	2	10	10	10	10	10	1	10
201	38	1	2	8	8	8	7	1	8	RFP	ANA	1	2	10	9	7	8	7	1	8
202	38	1	2	9	8	8	9	1	9		BPF	1	2	10	9	10	8	8	1	9
203	38	2	2	9	10	10	7	1	9		JFF	2	2	10	8	8	9	6	1	8
204	38	1	2	10	9	8	8	1	9		LDOS	1	2	10	9	8	8	7	1	8
205	38	2	2	6	5	5	5	1	6		MVV	2	2	9	7	7	7	7	2	7
206	38	2	2	7	8	9	8	1	9		PBP	2	2	9	8	8	7	7	1	7
207	38	2	2	7	9	7	7	1	8		PNS	2	2	9	8	9	9	9	2	8
208	39	2	2	9	8	10	7	1	9	ARF	BRG	2	2	10	8	8	10	8	1	8
209	39	1	2	10	10	10	10	1	10		CGT	1	2	9	9	9	9	7	1	8
210	39	1	2	10	10	10	9	1	10		COF	1	2	10	10	10	9	8	1	9
211	39	1	2	8	7	8	7	1	8		CMS	1	2	10	8	7	9	7	2	8
212	39	2	2	9	8	8	7	1	8		JPR	2	2	10	8	10	8	7	1	8
213	39	1	2	10	10	10	10	1	10		LMS	1	2	10	10	10	10	10	1	10
214	39	2	2	9	8	9	9	1	9		RCG	2	2	10	7	8	8	6	1	7
215	40	2	1	7	8	8	7	1	8	NCA	AFR	2	1	7	5	5	5	4	2	4
216	40	2	1	8	8	6	6	0	8		JMO	2	1	10	3	3	3	3	2	3
217	40	2	1	8	10	10	9	1	9		JBS	2	1	10	7	7	9	6	2	7
218	40	2	1	7	7	6	5	0	6		JMSJV	2	1	9	7	3	0	0	2	3
219	40	2	1	10	7	5	3	0	7		PTB	2	1	10	3	1	0	1	2	4
220	41	2	1	9	9	8	10	1	9	CLC	ART	2	1	10	10	10	10	9	1	10
221	41	2	1	9	10	10	10	1	9		APG	2	1	10	9	10	10	10	1	10
222	41	2	1	9	8	10	9	1	8		FDM	2	1	8	9	7	8	8	1	8
223	41	2	1	10	9	10	9	1	10		JMT	2	1	8	10	9	8	9	1	9
224	41	2	1	10	9	10	10	1	10		PVG	2	1	10	9	7	8	9	1	9
225	41	1	1	10	10	10	10	1	10		SRP	1	1	9	9	10	10	10	1	9
226	41	2	1	10	9	9	9	1	9		XAR	2	1	10	9	9	9	8	1	9
227	42	1	2	9	9	9	9	1	9	IBR	AFG	1	2	9	9	9	9	9	1	9
228	42	2	2	9	9	9	9	1	9		AST	2	2	9	9	9	9	9	1	9
229	42	1	2	9	9	9	9	1	9		CM	1	2	9	9	9	9	9	1	9
230	42	2	2	9	9	9	9	1	9		JBC	2	2	9	9	9	9	9	1	9
231	42	2	2	9	9	9	9	1	9		MA	2	2	9	9	9	9	9	1	9
232	42	1	2	9	9	9	9	1	9		THN	1	2	9	9	9	9	9	1	9
233	43	2	2	7	8	9	7	1	8	JMCN	ALC	2	2	9	8	7	6	7	1	7
234	43	2	2	8	9	7	5	1	8		BVZ	2	2	9	9	8	9	9	1	9
235	43	2	2	8	6	8	6	1	8		DST	2	2	6	8	8	8	7	1	7
236	43	1	2	8	5	4	5	1	7		NTP	1	2	7	7	7	2	4	2	6
237	43	2	2	8	8	9	5	1	8		PSMJ	2	2	10	9	10	10	8	1	10
238	44	2	2	8	7	9	8	1	8	DVP	ACO	2	2	10	10	9	9	8	1	9
239	44	2	2	8	8	8	10	1	9		FBL	2	2	10	9	9	9	9	1	9
240	44	1	2	8	8	10	7	1	8		LMMB	1	2	10	9	10	10	5	1	9
241	44	2	2	10	9	7	7	1	9		MCPS	2	2	10	10	10	9	10	1	9
242	44	1	2	3	7	9	7	1	7		SE	1	2	9	8	8	8	8	1	9
243	44	1	2	9	7	10	8	1	9		SAS	1	2	10	9	9	10	9	1	10
244	44	2	2	10	10	10	10	1	10		ZC	2	2	99	99	99	99	99	99	99
255	6	2	2	99	99	99	99	99	99		YCJ	2	2	8	8	9	7	9	1	9
266	45	2	2	99	99	99	99	99	99	EMS	ARP	2	2	8	9	7	8	6	2	7
277	45	2	2	99	99	99	99	99	99		EJR	2	2	9	9	9	9	9	1	9
288	45	2	2	99	99	99	99	99	99		JMLM	2	2	10	8	8	9	10	1	9
299	45	1	2	99	99	99	99	99	99		LRV	1	2	10	9	9	8	9	1	9
310	45	1	2	99	99	99	99	99	99		MFB	1	2	9	8	8	7	8	1	9
321	45	1	2	99	99	99	99	99	99		RT	1	2	9	9	9	9	9	1	9
332	19	1	2	99	99	99	99	99	99		MMMM	1	2	9	8	8	7	7	1	8
343	13	2	2	99	99	99	99	99	99		MVV	2	2	6	6	5	1	1	2	3
354	26	1	2	99	99	99	99	99	99		LJCS	1	2	10	8	8	10	9	1	8
365	29	2	2	99	99	99	99	99	99		ARB	2	2	10	10	9	9	10	1	9
376	33	2	1	99	99	99	99	99	99		XSV	2	1	10	9	10	9	8	1	9
387	43	1	2	99	99	99	99	99	99		AFDO	1	2	10	5	5	6	6	2	6
388	12	2	2	99	99	99	99	99	99		DVB	2	2	9	8	7	7	7	1	8

## Sheet: SelfEvaluation
LeaderNumber	Gender L	Management1	Moderation1	Empathy1	Motivation1	Management2	Moderation2	Empathy2	Motivation2
1	1	8	7	8	7	8	7	9	8
2	2	9	8	10	8	9	8	10	9
3	1	6	7	7	6	7	7	8	7
4	2	6	6	9	7	7	6	10	9
5	2	99	99	99	99	8	8	8	9
6	2	7	8	8	8	8	9	9	8
7	1	8	7	9	6	8	9	10	9
8	2	99	99	99	99	99	99	99	99
9	1	99	99	99	99	99	99	99	99
10	2	7	8	8	7	9	8	9	8
11	2	99	99	99	99	99	99	99	99
12	2	7	8	9	9	8	9	8	9
13	2	7	7	7	8	8	9	6	5
14	2	7	7	5	5	6	7	8	5
15	2	99	99	99	99	99	99	99	99
16	1	9	8	7	6	9	9	8	7
17	2	9	9	9	8	9	9	9	8
18	1	9	8	7	7	10	10	10	10
19	2	8	9	7	7	9	8	8	7
20	2	7	6	9	8	7	8	7	6
21	2	8	9	9	9	9	7	8	7
22	1	8	8	8	8	8	6	9	8
23	1	8	7	8	7	9	9	10	9
24	1	8	7	7	6	10	10	10	10
25	2	7	9	9	7	7	9	9	6
26	2	9	8	8	7	99	99	99	99
27	2	9	7	9	7	8	7	9	7
28	1	10	9	9	9	9	7	8	8
29	1	7	9	10	8	8	8	10	7
30	2	8	9	9	8	8	9	9	9
31	2	8	8	10	9	8	9	9	8
32	1	9	9	10	9	10	10	10	10
33	1	9	8	9	9	8	9	9	8
34	2	8	6	9	7	8	8	9	8
35	2	8	6	10	7	8	7	9	8
36	2	8	8	9	8	8	9	9	9
37	2	7	6	10	10	99	99	99	99
38	2	99	99	99	99	99	99	99	99
39	2	8	7	7	7	8	9	10	7
40	2	8	8	9	8	8	6	8	8
41	1	7	8	8	8	9	8	8	7
42	1	9	10	10	9	10	10	10	9
43	2	9	10	9	8	9	9	10	9
44	2	99	99	99	99	8	7	8	6
45	2	8	6	7	7	8	7	8	7

## Sheet: DataDictionary
Variable	Variable name	Measurement unit	Allowed values	Description
Participant Number	ParticipantNumber	Numeric	1-258
Team Number	TeamNumber	Numeric	1-45	Team's number
Leader Number	LeaderNumber	Numeric	1-45	Team member's gender
Gender of the leader	GenderL	Numeric	1=female leader, 2=male leader	Leader's gender
Gender of the team member	GenderM	Numeric	1=female team member 2=male team member
Managment skills at Time 1	S_Management1	Numeric	0-10; 99=no data	Self-reported managment skills indicated at Time 1
Moderation skills at Time 1	S_Moderation1	Numeric	0-10; 99=no data	Self-reported moderation skills indicated at Time1
Emphathy with team members at Time 1	S_Empathy1	Numeric	0-10; 99=no data	Self-reported empathy skills indicated at Time1
Motivational skills at Time 1	S_Motivation1	Numeric	0-10; 99=no data	Self-reported motivational skills indicated at Time1
Managment skills at Time 2	S_Management2	Numeric	0-10; 99=no data	Self-reported managment skills indicated at Time2
Moderation skills at Time 2	S_Moderetion2	Numeric	0-10; 99=no data	Self-reported moderation skills indicated at Time2
Emphathy with team members at Time 2	S_Empathy2	Numeric	0-10; 99=no data	Self-reported empathy skills indicated at Time2
Motivational skills at Time 2	S_Motivation2	Numeric	0-10; 99=no data	Self-reported motivational skills indicated at Time2
Managment skills at Time 1	O_Management1	Numeric	0-10; 99=no data	Self-reported managment skills indicated at Time 1
Moderation skills at Time 1	O_Moderation1	Numeric	0-10; 99=no data	Other-reported moderation skills indicated at Time1
Emphathy with team members at Time 1	O_Empathy1	Numeric	0-10; 99=no data	Other-reported empathy skills indicated at Time1
Motivational skills at Time 1	O_Motivation1	Numeric	0-10; 99=no data	Other-reported motivational skills indicated at Time1
Managment skills at Time 2	O_Management2	Numeric	0-10; 99=no data	Other-reported managment skills indicated at Time2
Moderation skills at Time 2	O_Meetings2	Numeric	0-10; 99=no data	Other-reported moderation skills indicated at Time2
Emphathy with team members at Time 2	O_Empathy2	Numeric	0-10; 99=no data	Other-reported empathy skills indicated at Time2
Motivational skills at Time 2	O_Motivation2	Numeric	0-10; 99=no data	Other-reported motivational skills indicated at Time2
Overall other-evaluation at Time1	OOE2	Numeric	0-10; 99=no data	Other-reported overall evaluation of a leader at Time 1
Overall other-evaluation at Time2	OOE2	Numeric	0-10; 99=no data	Other-reported overall evaluation of a leader at Time 2
FutureL1	FutureL1	Numeric	1=yes, 0=no; 99=no data	Answer to the question: “Would you choose this person to work with you in a new team?” at Time 1
FutureL2	FutureL2	Numeric	1=yes, 0=no; 99=no data	Answer to the question: “Would you choose this person to work with you in a new team?” at Time 2
